# Supplementary material for: E3 Ubiquitin Ligase PUB23 in Kiwifruit Interacts with Trihelix Transcription Factor GT1 and Negatively Regulates Immune Responses against Pseudomonas syringae pv. actinidiae
Source: Int J Mol Sci. 2024 Feb 5;25(3):1930. doi: 10.3390/ijms25031930 (PMC10856358; doi:10.3390/ijms25031930)
Supplement: Supplementary file 1 [file ijms-25-01930-s001.zip]

Archive with 1 entries (1 files):
- ijms-2849346-supplementary.pdf
